# Supplementary material for: Access to Care and Healthcare Quality Metrics for Patients with Advanced Genitourinary Cancers in Urban versus Rural Areas
Source: Cancers (Basel). 2023 Oct 27;15(21):5171. doi: 10.3390/cancers15215171 (PMC10647451; doi:10.3390/cancers15215171)
Supplement: Supplementary file 1 [file cancers-15-05171-s001.zip]

Archive with 1 entries (1 files):
- cancers-2641563-supplementary.pdf
